# Supplementary material for: Pogonias courbina sperm characteristcs in its first reproductive season
Source: PeerJ. 2023 Jul 18;11:e15600. doi: 10.7717/peerj.15600 (PMC10361073; doi:10.7717/peerj.15600)
Supplement: Supplemental Information 1 [file peerj-11-15600-s001.xlsx]

## Sheet: Kinetics
	Animal	Motility	Curvilinear velocity (VCL)	Average path velocity (VAP)	Straight line velocity (VSL)	Retilinearity (RET)	Wobble (WOB)	Progressivity (PROG)	Cross beat frequency (BCF)	Spermatozoa number (SPZ)
	M1	0.0663265	143.487	105.409	80.4648	0.76336	0.734624	2309.22	38.305	196
	M2	0.125326	118.398	76.549	64.3734	0.840943	0.646539	1648.7	40.1717	383
	M3	0.0331263	98.6444	50.6803	44.9624	0.887177	0.513768	1050.79	47.1724	483
	M4	0.135514	124.063	91.9487	74.832	0.813844	0.741145	2423.65	40.5719	214
	M5	0.173021	115.747	53.6106	47.7966	0.891551	0.463169	1594.39	48.6839	341
	Mean	0.106663	120.068	75.6395	62.4858	0.839375	0.619849	1805.35	42.981	323.4
	Std. Deviation	0.0561665	16.1618	23.7763	15.8278	0.0534788	0.126886	564.487	4.62739	119.93
0.06632653 143.48651 105.40867 80.46481 0.7633605 0.73462427 2309.2197 38.305027 196.0
0.12532637 118.39817 76.54903 64.37341 0.8409435 0.646539 1648.6998 40.171734 383.0
0.033126295 98.64437 50.680286 44.962402 0.8871773 0.51376766 1050.7935 47.172375 483.0
0.13551402 124.063156 91.948746 74.831955 0.81384414 0.7411447 2423.6548 40.571888 214.0
0.17302053 115.74724 53.610584 47.796585 0.89155126 0.46316946 1594.3914 48.68388 341.0
