# Supplementary material for: Pogonias courbina sperm characteristcs in its first reproductive season
Source: PeerJ. 2023 Jul 18;11:e15600. doi: 10.7717/peerj.15600 (PMC10361073; doi:10.7717/peerj.15600)
Supplement: Supplemental Information 2 [file peerj-11-15600-s002.xlsx]

## Sheet: Morphometry
			Head lenght (px)	Head width (px)	Tail lenght (px)		Head lenght (um)	Head width (um)	Tail lenght (um)					med	med 2	med 3	431.03
			20.396	21.375	336.287		2.19782	2.30332	36.2374					23.1826	19.6732	352.355			um	pix
			23.669	21.833	341.391		2.55051	2.35267	36.7874					1.9741	2.06791	18.6952			431.03	1000
			24.296	22.277	376.436		2.61808	2.40051	40.5638					0.0851543	0.105113	0.0530578	coef. Variação		x
			23.265	17.013	345.809		2.50698	1.83328	37.2635					2.4981	2.11994	37.9689	média
			20.524	19.379	358.685		2.21161	2.08823	38.651					0.212724	0.222833	2.01455	desv. Pad
			22.361	19.872	367.844		2.40957	2.14136	39.6379
			22.136	18.125	364.541		2.38532	1.9531	39.282
			24.166	18.028	372.602		2.60407	1.94265	40.1507
			24.254	18.111	371.833		2.61355	1.9516	40.0678
			20.359	17.066	350.534		2.19383	1.83899	37.7727
22655	19624	364295	22.655	19.624	364.295		2.44125	2.11463	39.2555
20248	18200	337156	20.248	18.2	337.156		2.18187	1.96119	36.3311
22204	20025	352542	22.204	20.025	352.542		2.39265	2.15784	37.989
24166	18000	306166	24.166	18	306.166		2.60407	1.93963	32.9917
22771	22000	383065	22.771	22	383.065		2.45375	2.37066	41.2781
21932	17117	328694	21.932	17.117	328.694		2.36334	1.84449	35.4192
22981	19039	361025	22.981	19.039	361.025		2.47638	2.0516	38.9032
20573	19698	359092	20.573	19.698	359.092		2.2169	2.12261	38.6949
23648	19500	361258	23.648	19.5	361.258		2.54825	2.10127	38.9283
23800	20256	376872	23.8	20.256	376.872		2.56463	2.18274	40.6108
25348	19209	365545	25.348	19.209	365.545		2.73144	2.06991	39.3902
24670	23901	344004	24.67	23.901	344.004		2.65838	2.57551	37.069
21932	17493	354712	21.932	17.493	354.712		2.36334	1.885	38.2229
20616	21213	347257	20.616	21.213	347.257		2.22153	2.28586	37.4195
25632	20396	360638	25.632	20.396	360.638		2.76204	2.19782	38.8614
24166	21213	372649	24.166	21.213	372.649		2.60407	2.28586	40.1557
24413	17493	322807	24.413	17.493	322.807		2.63068	1.885	34.7849
28160	18682	336947	28.16	18.682	336.947		3.03445	2.01313	36.3086
22361	17889	347768	22.361	17.889	347.768		2.40957	1.92767	37.4746
20881	18385	348670	20.881	18.385	348.67		2.25008	1.98112	37.5718
24042	20616	365754	24.042	20.616	365.754		2.59071	2.22153	39.4127
27659	18028	385718	27.659	18.028	385.718		2.98046	1.94265	41.564
21932	23000	369685	21.932	23	369.685		2.36334	2.47842	39.8363
22561	21190	365524	22.561	21.19	365.524		2.43112	2.28338	39.388
22522	20012	323439	22.522	20.012	323.439		2.42691	2.15644	34.853
23759	22023	355511	23.759	22.023	355.511		2.56021	2.37314	38.309
22204	21213	366905	22.204	21.213	366.905		2.39265	2.28586	39.5368
23259	25710	338359	25.71	23.259	338.359		2.77045	2.50633	36.4607
23345	21000	349156	23.345	21	349.156		2.5156	2.26291	37.6242
23324	22023	377946	23.324	22.023	377.946		2.51334	2.37314	40.7265
21471	22361	367266	21.471	22.361	367.266		2.31366	2.40957	39.5757
23436	20827	361381	23.436	20.827	361.381		2.5254	2.24427	38.9415
24267	16398	369546	24.267	16.398	369.546		2.61495	1.76701	39.8214
19209	20518	351594	19.209	20.518	351.594		2.06991	2.21097	37.8869
23754	15700	324027	23.754	15.7	324.027		2.55967	1.69179	34.9163
22727	19138	367434	22.727	19.138	367.434		2.449	2.06226	39.5938
24965	16607	358649	24.965	16.607	358.649		2.69017	1.78953	38.6471
20488	17205	366780	20.488	17.205	366.78		2.20774	1.85397	39.5233
24083	21471	349286	24.083	21.471	349.286		2.59512	2.31366	37.6382
23409	19416	388558	23.409	19.416	388.558		2.5225	2.09222	41.87
23000	17889	350682	23	17.889	350.682		2.47842	1.92767	37.7886
23854	20500	336442	23.854	20.5	336.442		2.57045	2.20903	36.2541
27072	19849	367991	27.072	19.849	367.991		2.91721	2.13888	39.6538
25495	19059	365231	25.495	19.059	365.231		2.74728	2.05375	39.3564
27459	21869	360299	27.459	21.869	360.299		2.95891	2.35655	38.8249
23087	19105	366058	23.087	19.105	366.058		2.4878	2.05871	39.4455
25318	18974	334229	25.318	18.974	334.229		2.7282	2.04459	36.0157
25179	20359	352222	25.179	20.359	352.222		2.71323	2.19383	37.9546
24500	18196	377862	24.5	18.196	377.862		2.64006	1.96076	40.7175
24047	20839	336154	24.047	20.839	336.154		2.59124	2.24556	36.2231
20591	17393	370462	20.591	17.393	370.462		2.21883	1.87423	39.9201
24698	19416	327204	24.698	19.416	327.204		2.66139	2.09222	35.2587
22500	19729	361019	22.5	19.729	361.019		2.42454	2.12595	38.9025
24669	21030	349231	24.669	21.03	349.231		2.65827	2.26614	37.6323
			22.091	21.708	335.563		2.38047	2.3392	36.1594
			21.19	20.353	354.44		2.28338	2.19319	38.1936
			24.839	25.303	330.739		2.67659	2.72659	35.6396
			24.52	21.006	335.418		2.64221	2.26355	36.1438
			21.691	16.401	338.753		2.33737	1.76733	36.5032
			21.783	16.771	323.54		2.34728	1.8072	34.8639
			21.662	19.3	332.96		2.33424	2.07972	35.8789
			24.87	21.633	287.252		2.67993	2.33112	30.9536
			22.147	15.953	359.092		2.38651	1.71906	38.6949
			22.456	18.742	345.599		2.4198	2.01959	37.2409
			21.225	19.416	350.72		2.28715	2.09222	37.7927
			24.021	17	361.178		2.58844	1.83188	38.9196
			25.676	20.797	372.692		2.76678	2.24103	40.1604
			24.187	18.337	329.314		2.60633	1.97595	35.4861
			23.324	23.259	363.437		2.51334	2.50633	39.1631
			22.204	21.633	327.773		2.39265	2.33112	35.32
			24.207	19.849	364.542		2.60849	2.13888	39.2821
			24.759	17.029	329.121		2.66797	1.835	35.4653
			21.095	18.111	316.108		2.27314	1.9516	34.063
			26.896	19.026	326.819		2.89825	2.05019	35.2172
			21.024	17.834	392.461		2.26549	1.92175	42.2906
			24.413	17.029	354.212		2.63068	1.835	38.169
			21.966	17.734	352.608		2.367	1.91097	37.9962
			19.729	21.095	352.995		2.12595	2.27314	38.0379
			22.204	21.006	360.738		2.39265	2.26355	38.8722
			20.524	23.162	375.996		2.21161	2.49588	40.5164
			24.01	16.325	327.788		2.58726	1.75914	35.3216
			22.051	25	358.032		2.37616	2.69394	38.5806
			20.359	23.505	325.294		2.19383	2.53284	35.0529
			19.849	20.402	353.689		2.13888	2.19847	38.1126
			22.809	20.652	371.1		2.45784	2.22541	39.9888
			18.822	18.062	343.824		2.02821	1.94632	37.0496
			27.372	17.029	346.44		2.94954	1.835	37.3315
			20.518	22.804	367.304		2.21097	2.4573	39.5798
			26.043	19.558	347.649		2.80633	2.10752	37.4618
			26.177	18.31	370.426		2.82077	1.97304	39.9162
			24.187	19.647	344.903		2.60633	2.11711	37.1659
			24.52	18.337	326.174		2.64221	1.97595	35.1477
			21.471	18.601	361.181		2.31366	2.0044	38.92

## Sheet: Biometry
Animal	weight
m1	1210	g
m2	1070	g
m3	980	g
m4	1090	g
m5	1330	g
mean	1136	g
std. Deviation	135.941	g

## Sheet: Membrane integrity
Animal	Live	Dead	Integral membrane
M1 - 1	104	99	0.512315
M1 - 2	126	81	0.608696
M1 - 3	135	69	0.661765
Mean	0.594259
M2 - 1	192	11	0.945813
M2 - 2	191	9	0.955
M2 - 3	185	15	0.925
Mean	0.941938
M3 - 1	115	102	0.529954
M3 - 2	133	69	0.658416
M3 - 3	126	87	0.591549
Mean	0.593306
M4 - 1	182	18	0.91
M4 - 2	152	56	0.730769
M4 - 3	152	49	0.756219
Mean	0.798996
M5 - 1	140	60	0.7
M5 - 2	130	108	0.546218
M5 - 3	139	63	0.688119
Mean	0.644779
Total Mean	0.714656
Standart deviation	0.152376

## Sheet: Morphology
Mophology	M1	M2	M3	M4	M5						Mean	Std. Deviation
Normal sperm	66	58	81	64	87	0.33	0.29	0.405	0.32	0.435	0.356	0.061176
Degenerate head	11	10	11	4	6	0.055	0.05	0.055	0.02	0.03	0.042	0.0160468
Macrocephaly	0	0	0	0	0	0	0	0	0	0	0	0
Microcephaly	0	0	10	0	8	0	0	0.05	0	0.04	0.018	0.0248998
Loose head	20	21	14	16	11	0.1	0.105	0.07	0.08	0.055	0.082	0.0207966
Proximal gout	44	27	22	65	42	0.22	0.135	0.11	0.325	0.21	0.2	0.0843356
Distal gout	13	16	9	24	13	0.065	0.08	0.045	0.12	0.065	0.075	0.0280624
Loose tail	12	8	12	9	3	0.06	0.04	0.06	0.045	0.015	0.044	0.0185068
Short tail	2	0	2	0	2	0.01	0	0.01	0	0.01	0.006	0.00547723
Broken tail	13	32	19	8	7	0.065	0.16	0.095	0.04	0.035	0.079	0.0511615
Bent tail	12	13	10	9	11	0.06	0.065	0.05	0.045	0.055	0.055	0.00790569
Coiled tail	5	10	4	1	4	0.025	0.05	0.02	0.005	0.02	0.024	0.0163554
Strongly coiled tail	2	5	6	0	6	0.01	0.025	0.03	0	0.03	0.019	0.0134164
						1	1	1	1	1
